# Supplementary material for: Allergens in Food: Analytical LC-MS/MS Method for the Qualitative Detection of Pistacia vera
Source: Foods. 2025 Aug 29;14(17):3031. doi: 10.3390/foods14173031 (PMC12428185; doi:10.3390/foods14173031)
Supplement: Supplementary file 1 [file foods-14-03031-s001.zip]

Archive with 1 entries (1 files):
- foods-3794395-supplementary.pdf
